# Supplementary material for: Hypereosinophilic endocarditis presenting with intracardiac mass and severe mitral regurgitation: a case report of FIP1L1–PDGFRA positive myeloid neoplasm
Source: Eur Heart J Case Rep. 2026 May 12;10(5):ytag296. doi: 10.1093/ehjcr/ytag296 (PMC13167026; doi:10.1093/ehjcr/ytag296)
Supplement: ytag296_Supplementary_Data [file ytag296_supplementary_data.zip]

Archive with 3 entries (3 files):
- Supp. vid.1.mp4
- Supp. vid.2.mp4
- Supp. vid.3.avi
